# Supplementary material for: Knowledge and associated factors of obstetric fistula among antenatal care attendees at Faji Kunda and Farafenni health facilities, The Gambia
Source: PLoS One. 2025 Sep 24;20(9):e0331130. doi: 10.1371/journal.pone.0331130 (PMC12459818; doi:10.1371/journal.pone.0331130)
Supplement: S2 File — This file contains the raw data in Excel format for replication of the statistical analysis. (XLSX) [file pone.0331130.s002.xlsx]

## Sheet: DATASET (OBF)
age	MS	AOFP	NOP	NOC	B_complication	Educational_level	Ocupational_level	Residence	Wealth_index	Husband_educatinal_level	Husband_occupational_status	level_of_knowlwdge	HOOF
2	1	2	1	1	2	4	2	2	3	4	1	1	1
3	1	2	2	2	2	1	1	1	2	1	4	2	2
1	1	1	1	1	2	3	1	2	2	4	5	2	2
2	1	1	2	1	1	3	1	2	3	2	1	1	1
2	1	1	1	1	2	3	1	2	3	3	5	2	2
1	1	1	1	1	2	3	1	2	2	3	5	2	2
2	1	1	1	1	2	2	1	2	3	3	5	2	2
1	1	2	1	1	2	2	1	2	2	1	6	2	2
3	1	1	2	2	2	3	1	2	2	1	4	2	2
1	1	1	1	1	2	2	6	2	2	1	5	2	2
2	1	1	2	2	2	1	1	2	2	4	1	2	2
2	1	1	2	1	2	3	1	2	2	4	6	1	1
2	1	2	1	1	2	3	6	2	2	4	1	2	2
2	1	2	1	1	2	4	2	2	3	3	6	1	1
1	1	1	2	1	1	3	1	2	2	3	1	2	2
1	1	1	1	1	2	4	1	2	2	4	2	2	2
1	1	2	1	1	1	3	1	2	1	4	5	2	2
2	1	2	2	2	2	3	1	2	2	3	6	2	2
2	1	2	1	1	2	3	1	2	2	3	5	2	2
1	1	1	3	1	1	1	6	2	3	4	6	2	2
2	1	2	1	1	1	4	1	2	3	4	2	2	2
2	1	2	1	1	1	1	1	2	2	4	6	2	2
4	1	2	2	2	1	1	6	2	1	1	5	2	2
3	1	2	2	1	1	4	2	2	2	4	2	1	1
1	1	1	1	1	2	1	1	2	2	2	5	2	2
2	1	2	1	1	2	3	1	2	2	1	5	2	2
2	1	2	1	1	2	4	1	2	2	4	2	2	2
3	1	2	2	1	1	3	6	2	2	3	5	2	1
1	1	1	1	1	2	1	1	2	2	1	5	2	2
2	1	2	2	1	1	2	1	2	3	3	5	2	2
2	1	1	1	1	2	1	6	2	1	3	5	2	2
4	1	3	1	1	1	3	2	2	2	4	2	2	2
3	1	2	1	1	2	4	6	2	2	4	1	2	2
3	1	1	2	2	2	3	2	2	3	4	2	1	1
2	1	1	1	1	1	2	4	2	2	2	1	2	2
1	1	1	1	1	2	2	1	2	2	3	5	2	2
2	1	2	1	1	2	2	5	2	2	1	5	2	2
1	1	1	1	1	2	1	1	2	2	3	5	2	2
1	1	1	1	1	2	3	1	2	2	4	2	2	2
2	1	1	3	2	2	1	6	2	2	3	2	2	2
1	1	2	1	1	2	2	1	2	2	3	1	2	2
2	1	1	1	1	2	1	1	2	2	1	5	1	1
1	1	1	1	1	2	1	1	2	2	1	5	1	1
2	1	2	1	1	2	2	1	2	2	4	1	2	2
2	1	1	2	1	1	2	1	2	2	2	5	1	2
2	1	1	1	1	2	2	1	2	2	2	2	2	2
3	1	3	1	1	2	2	1	2	2	1	5	2	2
2	1	1	1	1	2	1	1	2	1	1	5	1	1
1	1	2	1	1	2	3	1	2	2	3	5	1	1
1	1	1	1	1	2	4	4	2	2	1	5	2	2
3	1	1	2	1	1	1	1	2	3	1	2	1	1
1	1	1	2	1	1	1	6	1	2	2	5	2	2
1	1	2	1	1	2	4	4	2	3	3	2	2	2
2	1	3	1	1	2	3	1	2	1	4	6	2	2
2	1	2	1	1	2	3	1	1	3	1	6	2	2
1	1	1	1	1	2	3	2	2	3	4	2	2	2
1	1	1	2	1	2	1	1	1	1	1	5	2	2
1	1	1	1	1	2	2	1	2	2	1	2	2	2
1	1	2	1	1	2	2	1	2	1	3	6	2	2
2	1	1	1	1	2	4	1	2	2	1	2	1	1
2	1	2	2	1	2	2	1	2	3	4	5	2	2
2	1	1	2	2	2	1	1	2	3	1	2	2	2
2	1	1	2	2	1	1	1	1	1	1	1	2	2
2	1	2	1	1	2	1	1	2	2	1	6	2	2
3	1	3	1	1	2	4	1	2	3	4	2	1	1
1	1	2	1	1	2	3	6	2	2	4	5	2	2
1	1	1	1	1	2	1	1	1	2	1	2	2	2
3	1	1	2	1	2	1	1	2	2	1	6	2	2
3	1	3	1	1	2	3	6	2	2	4	5	2	2
3	1	2	2	1	2	2	6	2	1	3	5	2	2
2	1	1	1	1	2	1	1	2	1	3	6	2	2
1	1	3	1	1	2	3	6	2	3	1	1	2	2
2	1	1	2	1	1	3	1	1	3	1	5	2	1
2	1	1	1	1	2	3	1	1	1	1	6	2	2
2	1	2	1	1	2	1	1	2	2	2	5	2	2
3	1	2	2	2	2	3	6	2	3	3	2	1	1
1	1	2	1	1	2	4	1	1	2	1	5	2	2
2	1	3	1	1	2	1	1	2	2	2	5	2	2
2	1	1	1	1	2	2	1	2	2	1	5	2	2
1	1	2	1	1	2	1	6	1	1	1	6	2	2
4	1	4	1	1	2	1	1	1	2	4	1	2	1
3	1	3	2	1	2	1	2	2	2	3	1	2	1
4	1	4	2	2	2	1	1	2	2	1	6	2	2
3	1	3	1	1	2	1	1	1	1	3	5	2	2
2	1	2	1	1	2	3	6	2	2	1	5	2	2
3	1	2	2	1	1	1	6	2	1	1	6	2	2
3	1	1	2	2	2	3	6	2	2	1	5	2	2
4	1	1	3	2	1	1	1	1	2	4	2	2	2
3	1	3	1	1	2	2	6	1	3	3	2	2	2
2	1	1	1	1	1	4	2	2	2	1	5	2	2
2	1	1	1	1	2	3	1	2	3	3	6	2	1
3	1	2	2	1	2	3	6	2	2	4	1	2	1
1	1	1	1	1	2	1	1	1	2	3	5	2	2
1	1	1	1	1	2	2	1	2	2	4	1	2	2
2	1	2	1	1	2	3	1	2	2	3	6	2	2
2	1	1	2	1	2	3	1	2	1	4	6	2	2
4	1	2	2	2	2	1	1	1	1	1	4	2	2
2	1	2	1	1	2	3	1	2	2	4	5	2	2
2	1	2	1	1	2	1	1	2	1	4	2	2	2
4	1	1	3	2	2	4	6	2	2	1	5	1	1
1	1	1	1	1	2	1	1	2	2	1	6	2	2
3	1	2	2	2	2	1	1	2	1	2	6	1	1
3	1	1	2	2	1	1	1	2	2	1	5	2	1
3	1	2	3	2	1	1	1	2	3	4	1	1	1
4	1	3	1	1	2	3	1	2	2	4	1	2	1
4	1	2	2	2	2	1	6	1	2	3	5	2	2
2	1	2	2	1	2	3	6	2	2	3	5	2	2
3	1	1	1	1	2	1	1	2	2	3	2	2	2
2	1	1	1	1	1	3	1	2	2	4	1	2	2
1	1	1	1	1	2	1	1	1	1	1	4	2	2
3	1	1	3	2	2	2	1	1	2	1	5	1	1
1	1	1	1	1	2	1	1	1	2	3	5	2	2
1	1	1	1	1	2	3	6	2	2	4	6	2	2
3	1	1	2	2	1	1	1	2	3	4	5	2	2
1	1	1	1	1	2	3	1	2	2	4	3	2	2
2	1	1	1	1	2	2	1	2	1	3	5	1	1
2	1	2	1	1	2	3	1	1	2	1	5	1	1
1	1	2	1	1	2	3	1	1	2	4	1	2	2
3	1	2	2	1	2	3	2	2	2	4	1	1	1
3	1	1	2	5	2	1	1	2	1	1	6	2	2
1	1	1	1	1	2	1	1	2	2	1	5	2	2
1	1	1	1	1	1	1	1	2	2	1	5	2	2
4	1	1	2	2	2	1	6	2	2	1	5	2	2
2	1	3	1	1	2	4	6	2	2	1	4	2	2
3	1	1	1	1	2	2	1	2	3	3	5	2	2
1	1	1	1	1	1	2	1	1	2	1	5	2	2
1	1	2	1	1	2	1	1	2	2	1	5	2	2
3	1	2	1	1	2	3	2	2	2	4	2	2	2
2	1	2	1	1	2	1	1	2	2	1	5	2	2
3	1	3	1	1	2	2	2	2	2	4	2	2	2
3	1	2	2	2	2	3	1	2	2	1	2	2	2
2	1	1	1	1	2	3	3	2	2	1	6	2	2
2	1	2	2	1	1	1	1	2	2	4	5	2	2
3	1	1	2	1	2	2	6	2	2	4	1	2	2
1	1	2	1	1	2	2	1	1	1	1	4	2	2
3	1	3	1	1	2	4	2	2	3	4	6	1	1
4	1	1	3	3	2	1	1	1	1	1	4	2	2
1	4	1	1	1	2	2	6	1	2	3	3	2	2
3	1	3	1	1	1	3	2	2	2	4	1	1	1
1	1	1	1	1	2	2	1	1	1	1	1	2	1
3	1	1	2	2	1	1	2	1	2	3	6	1	1
1	1	2	1	1	2	4	2	1	3	4	1	1	1
1	1	1	1	1	2	1	1	1	1	1	4	2	2
1	1	2	1	1	2	1	1	1	1	1	4	2	2
1	1	2	1	1	2	1	1	1	3	3	6	1	1
3	1	1	2	2	2	1	6	1	1	1	6	2	2
1	1	1	1	1	2	3	1	1	2	1	6	2	2
1	1	1	1	1	2	3	2	1	3	1	5	1	1
2	1	1	2	2	2	1	1	1	2	1	4	2	2
2	1	3	1	1	2	1	1	1	1	1	6	2	2
1	1	2	1	1	2	1	1	1	1	1	4	2	2
2	1	1	2	1	1	1	1	1	2	1	6	2	2
1	1	2	1	1	2	1	1	1	2	1	6	2	2
1	1	1	1	1	2	1	6	1	2	1	5	2	1
2	1	1	2	2	2	1	1	1	2	1	5	1	1
1	1	1	1	1	2	2	1	1	1	1	5	2	2
1	1	1	1	1	1	1	5	1	1	1	4	2	2
1	1	1	1	1	1	2	1	1	2	4	2	2	2
1	1	1	1	1	2	1	1	1	1	1	4	2	2
1	1	1	1	1	2	2	1	1	2	1	5	2	2
1	1	1	1	1	1	1	1	1	1	1	1	2	1
3	1	2	1	1	2	4	1	2	2	3	5	2	2
3	1	1	2	1	2	1	1	2	1	3	5	2	2
3	1	1	3	2	1	1	1	1	1	1	6	2	2
1	1	2	1	1	1	2	1	1	2	2	4	1	1
1	1	2	1	1	2	3	6	1	2	3	5	1	1
2	1	2	1	1	2	1	6	1	1	1	4	2	2
3	1	2	2	1	1	2	2	1	3	1	4	1	1
2	1	2	1	1	2	4	2	2	3	4	1	1	1
3	1	1	3	3	1	1	1	1	1	1	4	2	2
1	1	1	1	1	2	3	4	1	2	4	3	2	2
3	1	2	1	1	2	4	2	2	2	4	1	1	1
2	1	2	1	1	2	4	1	2	3	4	1	1	1
2	1	3	1	1	2	4	1	1	3	4	2	1	1
2	1	2	1	1	2	4	2	2	2	4	1	2	2
1	4	1	1	1	2	3	4	2	1	4	2	2	2
1	1	1	1	1	2	3	4	2	3	4	1	2	2
3	2	2	2	2	2	2	1	2	1	2	4	2	2
3	1	1	3	2	1	3	1	2	2	3	1	1	1
2	1	1	1	1	1	3	1	2	2	1	5	1	1
1	1	2	1	1	2	4	1	2	3	4	1	1	1
1	1	1	1	1	2	2	1	2	1	1	4	2	2
4	1	1	3	3	1	1	1	2	1	1	5	2	2
3	1	3	2	1	2	4	2	2	3	4	5	1	1
1	1	1	1	1	1	3	1	2	2	1	4	1	1
1	1	1	1	1	2	3	1	2	2	1	5	2	2
2	1	2	1	1	2	2	1	2	2	2	5	2	2
1	1	1	1	1	1	2	1	2	3	4	1	2	2
1	1	2	1	1	2	3	1	2	1	1	5	2	2
2	1	1	1	1	2	1	1	2	1	1	6	1	1
3	1	2	2	1	2	2	6	2	1	3	5	2	2
2	1	1	1	1	2	1	1	2	1	3	6	2	2
1	1	3	1	1	2	3	6	2	3	1	1	2	2
2	1	1	2	1	1	3	1	1	3	1	5	2	1
2	1	1	1	1	2	3	1	1	1	1	6	2	2
2	4	2	1	1	2	1	1	2	2	2	5	2	2
3	1	2	2	2	2	3	6	2	3	3	2	1	1
1	1	2	1	1	2	4	1	1	2	1	5	1	2
2	1	3	1	1	2	1	1	2	2	2	5	2	2
2	1	1	1	1	2	2	1	2	2	1	5	2	2
1	1	2	1	1	2	1	6	1	1	1	6	2	2
2	1	2	1	1	2	4	2	2	3	4	1	1	1
3	1	2	2	2	2	1	1	1	2	1	4	2	2
1	1	1	1	1	2	3	1	2	2	4	5	2	2
2	1	1	2	1	1	3	1	2	3	2	1	1	1
2	1	1	1	1	2	3	1	2	3	3	5	2	2
1	1	1	1	1	2	3	1	2	2	3	5	2	2
2	1	1	1	1	2	2	1	2	3	3	5	2	2
1	1	2	1	1	2	2	1	2	2	1	6	2	2
3	1	1	2	2	2	3	1	2	2	1	4	2	2
1	1	1	1	1	2	2	6	2	2	1	5	2	2
2	1	1	2	2	2	1	1	2	2	4	1	2	2
2	1	1	2	1	2	3	1	2	2	4	6	1	1
2	1	2	1	1	2	3	6	2	2	4	1	2	2
2	1	2	1	1	2	4	2	2	3	3	6	1	1
1	1	1	2	1	1	3	1	2	2	3	1	2	2
1	1	1	1	1	2	4	1	2	2	4	2	2	2
1	1	2	1	1	1	3	1	2	1	4	5	2	2
2	1	2	2	2	2	3	1	2	2	3	6	2	2
2	1	2	1	1	2	3	1	2	2	3	5	2	2
1	1	1	3	1	1	1	6	2	3	4	6	2	2
1	1	2	1	1	2	4	1	2	3	4	1	1	1
1	1	1	1	1	2	2	1	2	1	1	4	2	2
4	1	1	3	3	1	1	1	2	1	1	5	2	2
3	1	3	2	1	2	4	2	2	3	4	5	1	1
1	1	1	1	1	1	3	1	2	2	1	4	1	1
1	1	1	1	1	2	3	1	2	2	1	5	2	2
2	1	2	1	1	2	2	1	2	2	2	5	2	2
1	1	1	1	1	1	2	1	2	3	4	1	2	2
1	1	2	1	1	2	3	1	2	1	1	5	2	2
2	1	1	1	1	2	1	1	2	1	1	6	1	1
3	1	2	2	1	2	2	6	2	1	3	5	2	2
2	1	1	1	1	2	1	1	2	1	3	6	2	2
1	1	3	1	1	2	3	6	2	3	1	1	2	2
2	1	1	2	1	1	3	1	1	3	1	5	2	1
2	1	1	1	1	2	3	1	1	1	1	6	2	2
2	4	2	1	1	2	1	1	2	2	2	5	2	2
3	1	2	2	2	2	3	6	2	3	3	2	1	1
1	1	2	1	1	2	4	1	1	2	1	5	2	2
2	1	3	1	1	2	1	1	2	2	2	5	2	2
2	1	1	1	1	2	2	1	2	2	1	5	2	2
1	1	2	1	1	2	1	6	1	1	1	6	2	2
2	1	2	2	1	1	2	1	2	3	3	5	2	2
2	1	1	1	1	2	1	6	2	1	3	5	2	2
4	1	3	1	1	1	3	2	2	2	4	2	2	2
3	1	2	1	1	2	4	6	2	2	4	1	2	2
3	1	1	2	2	2	3	2	2	3	4	2	1	1
2	1	1	1	1	1	2	4	2	2	2	1	2	2
1	1	1	1	1	2	2	1	2	2	3	5	2	2
2	1	2	1	1	2	2	5	2	2	1	5	2	2
1	1	1	1	1	2	1	1	2	2	3	5	2	2
1	1	1	1	1	2	3	1	2	2	4	2	2	2
2	1	1	3	2	2	1	6	2	2	3	2	2	2
1	1	2	1	1	2	2	1	2	2	3	1	2	2
2	1	1	1	1	2	1	1	2	2	1	5	1	1
1	1	1	1	1	2	1	1	2	2	1	5	1	1
2	1	2	1	1	2	2	1	2	2	4	1	2	2
2	1	1	2	1	1	2	1	2	2	2	5	1	2
2	1	1	1	1	2	2	1	2	2	2	2	2	2
3	1	3	1	1	2	2	1	2	2	1	5	2	2
2	1	1	1	1	2	1	1	2	1	1	5	1	1
1	1	2	1	1	2	3	1	2	2	3	5	1	1
1	1	1	1	1	2	4	4	2	2	1	5	2	2
3	1	1	2	1	1	1	1	2	3	1	2	1	1
1	1	1	2	1	1	1	6	1	2	2	5	2	2
1	1	2	1	1	2	4	4	2	3	3	2	2	2
2	1	3	1	1	2	3	1	2	1	4	6	1	2
2	1	2	1	1	2	3	1	1	3	1	6	2	2
1	1	1	1	1	2	3	2	2	3	4	2	2	2
1	1	1	2	1	2	1	1	1	1	1	5	2	2
1	1	1	1	1	2	2	1	2	2	1	2	2	2
1	1	2	1	1	2	2	1	2	1	3	6	2	2
2	1	1	1	1	2	4	1	2	2	1	2	1	1
2	1	2	2	1	2	2	1	2	3	4	5	2	2
2	1	1	2	2	2	1	1	2	3	1	2	2	2
2	1	1	2	2	1	1	1	1	1	1	1	2	2
2	1	2	1	1	2	1	1	2	2	1	6	2	2
3	1	3	1	1	2	4	1	2	3	4	2	1	1
1	1	2	1	1	2	3	6	2	2	4	5	2	2
1	1	1	1	1	2	1	1	1	2	1	2	2	2
3	1	1	2	1	2	1	1	2	2	1	6	2	2
3	1	3	1	1	2	3	6	2	2	4	5	2	2
3	1	2	2	1	2	2	6	2	1	3	5	2	2
3	1	3	1	1	2	2	2	2	2	4	2	2	2
3	1	2	2	2	2	3	1	2	2	1	2	2	2
2	1	1	1	1	2	3	3	2	2	1	6	2	2
2	1	2	2	1	1	1	1	2	2	4	5	2	2
3	1	1	2	1	2	2	6	2	2	4	1	2	2
1	1	2	1	1	2	2	1	1	1	1	4	2	2
3	1	3	1	1	2	4	2	2	3	4	6	1	1
4	1	1	3	3	2	1	1	1	1	1	4	2	2
1	4	1	1	1	2	2	6	1	2	3	3	2	2
3	1	3	1	1	1	3	2	2	2	4	1	1	1
1	1	1	1	1	2	2	1	1	1	1	1	2	1
3	1	1	2	2	1	1	2	1	2	3	6	1	1
1	1	2	1	1	2	4	2	1	3	4	1	1	1
1	1	1	1	1	2	1	1	1	1	1	4	2	2
1	1	2	1	1	2	1	1	1	1	1	4	2	2
1	1	2	1	1	2	1	1	1	3	3	6	1	1
3	1	1	2	2	2	1	6	1	1	1	6	2	2
1	1	1	1	1	2	3	1	1	2	1	6	2	2
1	1	1	1	1	2	3	2	1	3	1	5	1	1
2	1	1	2	2	2	1	1	1	2	1	4	2	2
2	1	3	1	1	2	1	1	1	1	1	6	2	2
1	1	2	1	1	2	1	1	1	1	1	4	2	2
2	1	1	2	1	1	1	1	1	2	1	6	2	2
1	1	2	1	1	2	1	1	1	2	1	6	2	2
1	1	1	1	1	2	1	6	1	2	1	5	2	1
2	1	1	2	2	2	1	1	1	2	1	5	1	1
1	1	1	1	1	2	2	1	1	1	1	5	2	2
1	1	1	1	1	1	1	5	1	1	1	4	2	2
1	1	1	1	1	1	2	1	1	2	4	2	2	2
1	1	1	1	1	2	1	1	1	1	1	4	2	2
1	1	1	1	1	2	2	1	1	2	1	5	2	2
1	1	1	1	1	1	1	1	1	1	1	1	2	1
3	1	2	1	1	2	4	1	2	2	3	5	2	2
3	1	1	2	1	2	1	1	2	1	3	5	2	2
3	1	1	3	2	1	1	1	1	1	1	6	2	2
1	1	2	1	1	1	2	1	1	2	2	4	1	1
1	1	2	1	1	2	3	6	1	2	3	5	1	1
2	1	2	1	1	2	1	6	2	1	1	4	2	2
3	1	2	2	1	1	2	2	2	3	1	4	1	1
2	1	2	1	1	2	4	2	2	3	4	1	1	1
3	1	1	3	3	1	1	1	1	1	1	4	2	2
1	1	1	2	1	2	1	1	1	1	1	5	2	2
1	1	1	1	1	2	2	1	2	2	1	2	2	2
1	1	2	1	1	2	2	1	2	1	3	6	2	2
2	1	1	1	1	2	4	1	2	2	1	2	1	1
2	1	2	2	1	2	2	1	2	3	4	5	2	2
2	1	1	2	2	2	1	1	2	3	1	2	2	2
2	1	1	2	2	1	1	1	2	1	1	1	2	2
2	1	2	1	1	2	1	1	2	2	1	6	2	2
3	1	3	1	1	2	4	1	2	3	4	2	1	1
1	1	2	1	1	2	3	6	2	2	4	5	2	2
1	1	1	1	1	2	1	1	1	2	1	2	2	2
3	1	1	2	1	2	1	1	2	2	1	6	2	2
3	1	3	1	1	2	3	6	2	2	4	5	2	2
3	1	2	2	1	2	2	6	2	1	3	5	2	2
3	1	3	1	1	2	2	2	2	2	4	2	2	2
3	1	2	2	2	2	3	1	2	2	1	2	2	2
2	1	1	1	1	2	3	3	2	2	1	6	2	2
2	1	2	2	1	1	1	1	2	2	4	5	2	2
3	1	1	2	1	2	2	6	2	2	4	1	2	2
1	1	2	1	1	2	2	1	1	1	1	4	2	2
3	1	3	1	1	2	4	2	2	3	4	6	1	1
4	1	1	3	3	2	1	1	1	1	1	4	2	2
1	4	1	1	1	2	2	6	1	2	3	3	2	2
3	1	3	1	1	1	3	2	2	2	4	1	1	1
1	1	1	1	1	2	2	1	1	1	1	1	2	1
3	1	1	2	2	1	1	2	2	2	3	6	1	1
1	1	2	1	1	2	4	2	1	3	4	1	1	1
1	1	1	1	1	2	1	1	1	1	1	4	2	2
1	1	2	1	1	2	1	1	1	1	1	4	2	2
1	1	2	1	1	2	1	1	1	3	3	6	1	1
3	1	1	2	2	2	1	6	1	1	1	6	2	2
4	1	1	3	2	2	4	6	2	2	1	5	1	1
1	1	1	1	1	2	1	1	2	2	1	6	2	2
3	1	2	2	2	2	1	1	2	1	2	6	1	1
3	1	1	2	2	1	1	1	2	2	1	5	2	1
3	1	2	3	2	1	1	1	2	3	4	1	1	1
4	1	3	1	1	2	3	1	2	2	4	1	2	1
4	1	2	2	2	2	1	6	1	2	3	5	2	2
2	1	2	2	1	2	3	6	2	2	3	5	2	2
3	1	1	1	1	2	1	1	2	2	3	2	2	2
2	1	1	1	1	1	3	1	2	2	4	1	2	2
1	1	1	1	1	2	1	1	1	1	1	4	2	2
3	1	1	3	2	2	2	1	1	2	1	5	1	1
1	1	1	1	1	2	1	1	1	2	3	5	2	2
1	1	1	1	1	2	3	6	2	2	4	6	2	2
3	1	1	2	2	1	1	1	2	3	4	5	2	2
1	1	1	1	1	2	3	1	2	2	4	3	2	2
2	1	1	1	1	2	2	1	2	1	3	5	1	1
2	1	2	1	1	2	3	1	2	2	1	5	1	1
1	1	2	1	1	2	3	1	1	2	4	1	2	2
3	1	2	2	1	2	3	2	2	2	4	1	1	1
3	1	1	2	5	2	1	1	2	1	1	6	2	2
3	1	1	3	2	1	3	1	2	2	3	1	1	1
2	1	1	1	1	1	3	1	2	2	1	5	1	1
1	1	2	1	1	2	4	1	2	3	4	1	1	1
1	1	1	1	1	2	2	1	2	1	1	4	2	2
4	1	1	3	3	1	1	1	2	1	1	5	2	2
3	1	3	2	1	2	4	2	2	3	4	5	1	1
1	1	1	1	1	1	3	1	2	2	1	4	1	1
1	1	1	1	1	2	3	1	2	2	1	5	2	2
2	1	2	1	1	2	2	1	2	2	2	5	2	2
